# Supplementary material for: Flowering time control in European winter wheat
Source: Front Plant Sci. 2014 Oct 9;5:537. doi: 10.3389/fpls.2014.00537 (PMC4191279; doi:10.3389/fpls.2014.00537)
Supplement: Supplementary file 2 [file DataSheet1.XLSX]

## Sheet: Sheet1
variety	thermal time [°Cd Jan 1st]	heading date [days Jan 1st]	Ppd-A1	Ppd-B1	Ppd-B1 copy number variation	Ppd-D1	Rht-B1	Rht-D1	Rht8-D2	Vrn-A1	Vrn-B1	Vrn-B3	Vrn-D1
Achat	1121.65	160.02	b.1	b.1	1	b	a	a	164bp	c	vrn-B1	vrn-B3	vrn-D1
Adler	1124.69	160.26	b.1	b.1	1	b	a	a	174bp	c	vrn-B1	vrn-B3	vrn-D1
Admiral	1141.57	161.14	b.1	b.1	1	b	a	a	164bp	c	vrn-B1	vrn-B3	vrn-D1
Ahmetaga	1001.97	152.93	b.1	b.1	1	a	b	a	164bp	c	vrn-B1	vrn-B3	vrn-D1
Akteur	1160.21	162.45	b.1	b.1	1	b	a	a	196bp	c	vrn-B1	vrn-B3	vrn-D1
Alba	1179.75	164.11	b.1	b.1	1	b	a	a	174bp	c	vrn-B1	vrn-B3	vrn-D1
Albatros	1043.94	155.21	b.1	b.1	1	a	a	a	174bp	c	vrn-B1	vrn-B3	vrn-D1
Alcedo	1087.18	157.92	b.1	b.1	1	b	a	a	196bp	c	vrn-B1	vrn-B3	vrn-D1
Alchemy	1167.02	162.82	b.1	b.1	1	b	a	b	164bp	c	vrn-B1	vrn-B3	vrn-D1
Alidos	1081.79	157.78	b.1	b.1	1	b	a	a	NA	c	vrn-B1	vrn-B3	vrn-D1
Almira	910.04	147.46	b.1	b.1	1	a	b	a	164bp	c	vrn-B1	vrn-B3	vrn-D1
Alpu	995.37	152.61	b.1	b.1	1	a	b	a	164bp	c	vrn-B1	vrn-B3	vrn-D1
Altigo	998.39	152.39	b.1	b.1	1	b	a	b	164bp	c	vrn-B1	vrn-B3	vrn-D1
Altos	1088.76	157.86	b.1	b.1	1	b	a	a	196bp	c	vrn-B1	vrn-B3	vrn-D1
Amandus	1184.35	164	b.1	b.1	1	b	a	a	174bp	c	vrn-B1	vrn-B3	vrn-D1
Ambition	1058.36	156.05	b.1	b.1	1	b	a	b	164bp	c	vrn-B1	vrn-B3	vrn-D1
Ambrosia	1121.67	160.17	b.1	b.1	1	b	a	b	174bp	c	vrn-B1	vrn-B3	vrn-D1
Andalou	996.67	152.67	b.1	b.1	1	a	a	b	164bp	c	vrn-B1	vrn-B3	vrn-D1
Anthus	1133.15	160.73	b.1	b.1	1	b	a	b	174bp	c	vrn-B1	vrn-B3	vrn-D1
Antonius	1051.57	155.62	b.1	b.1	1	b	a	a	196bp	c	vrn-B1	vrn-B3	vrn-D1
Apache	999.78	152.77	b.1	b.1	1	a	a	a	174bp	c	vrn-B1	vrn-B3	vrn-D1
Aperitiv	1112.68	159.5	b.1	b.1	1	b	a	b	174bp	c	vrn-B1	vrn-B3	vrn-D1
Apollo	1104.05	159.04	b.1	b.1	1	b	a	a	174bp	c	vrn-B1	vrn-B3	vrn-D1
Aquila	1099.84	158.81	b.1	b.1	1	b	a	a	174bp	c	vrn-B1	vrn-B3	vrn-D1
Ares	1098.91	158.73	b.1	b.1	1	b	a	a	174bp	c	vrn-B1	vrn-B3	vrn-D1
Arija	995.15	152.42	b.1	b.1	1	a	a	a	192bp	c	vrn-B1	vrn-B3	vrn-D1
Arina	1075.72	157.35	b.1	b.1	1	b	a	a	164bp	c	vrn-B1	vrn-B3	vrn-D1
Aristos	1099.43	158.66	b.1	b.1	1	b	a	a	164bp	c	vrn-B1	vrn-B3	vrn-D1
Aron	1087.44	157.85	b.1	b.1	1	b	a	a	164bp	c	vrn-B1	vrn-B3	vrn-D1
Asketis	983.65	151.94	b.1	b.1	2	b	a	b	164bp	c	vrn-B1	vrn-B3	vrn-D1
Astardo	1066.93	156.58	b.1	b.1	1	b	a	a	192bp	c	vrn-B1	vrn-B3	vrn-D1
Astron	1136.91	160.84	b.1	b.1	1	b	a	a	164bp	c	vrn-B1	vrn-B3	vrn-D1
Atlantis	1133.6	160.58	b.1	b.1	1	b	NA	a	174bp	c	vrn-B1	vrn-B3	vrn-D1
Avalon	1102.23	158.99	b.1	b.1	1	b	a	b	174bp	c	vrn-B1	vrn-B3	vrn-D1
Azimut	983.99	151.9	b.1	b.1	2	a	a	b	164bp	c	vrn-B1	vrn-B3	vrn-D1
Balaton	995.4	152.47	b.1	b.1	1	a	a	a	174bp	c	vrn-B1	vrn-B3	vrn-D1
Baltimor	1079.97	157.55	b.1	b.1	1	b	a	b	174bp	c	vrn-B1	vrn-B3	vrn-D1
Banquet	1013.13	153.21	b.1	b.1	1	a	a	a	192bp	c	vrn-B1	vrn-B3	vrn-D1
Barryton	1062.12	156.16	b.1	b.1	1	b	a	a	174bp	c	vrn-B1	vrn-B3	vrn-D1
Basalt	1158.95	162.52	b.1	b.1	1	b	a	a	196bp	c	vrn-B1	vrn-B3	vrn-D1
Batis	1098.4	158.82	b.1	b.1	1	b	a	a	164bp	c	vrn-B1	vrn-B3	vrn-D1
Batjko	950.86	149.82	b.1	b.1	2	a	b	a	NA	c	vrn-B1	vrn-B3	vrn-D1
Battalion	1103.82	158.91	b.1	b.1	1	b	a	b	174bp	c	vrn-B1	vrn-B3	vrn-D1
Batuta	1051.37	155.46	b.1	b.1	1	b	a	a	174bp	c	vrn-B1	vrn-B3	vrn-D1
Beaver	1153.9	161.96	b.1	b.1	1	b	b	b	174bp	c	vrn-B1	vrn-B3	vrn-D1
Benno	1183.72	163.99	b.1	b.1	1	b	a	a	174bp	c	vrn-B1	vrn-B3	vrn-D1
Bezostaya	985.26	151.62	b.1	b.1	1	a	a	a	174bp	c	vrn-B1	vrn-B3	vrn-D1
Biscay	1115.62	159.61	b.1	b.1	1	b	a	b	174bp	c	vrn-B1	vrn-B3	vrn-D1
Bitop	1021.13	153.64	b.1	b.1	1	b	a	a	196bp	c	vrn-B1	vrn-B3	vrn-D1
Bloyka	981.89	151.84	b.1	b.1	1	a	b	a	192bp	c	vrn-B1	vrn-B3	vrn-D1
Bogatka	1034.33	154.64	b.1	b.1	1	a	a	a	NA	c	vrn-B1	vrn-B3	vrn-D1
Borenos	1080.84	157.53	b.1	b.1	1	b	a	a	196bp	c	vrn-B1	vrn-B3	vrn-D1
Borneo	1081.48	157.55	b.1	b.1	1	b	a	a	164bp	c	vrn-B1	vrn-B3	vrn-D1
Brando	1086.48	157.89	b.1	b.1	1	b	a	b	174bp	c	vrn-B1	vrn-B3	vrn-D1
Brilliant	1089.22	157.77	b.1	b.1	1	b	a	b	164bp	c	vrn-B1	vrn-B3	vrn-D1
Brompton	1101.45	158.72	b.1	b.1	1	b	a	b	164bp	c	vrn-B1	vrn-B3	vrn-D1
Bussard	1099.55	158.91	b.1	b.1	1	b	a	a	174bp	c	vrn-B1	vrn-B3	vrn-D1
Buteo	1089.13	158.07	b.1	b.1	1	b	a	a	164bp	c	vrn-B1	vrn-B3	vrn-D1
Cadenza	1063.04	156.81	b.1	b.1	1	b	a	a	174bp	c	vrn-B1	vrn-B3	vrn-D1
Caesar	1065.88	156.73	b.1	b.1	1	b	a	a	174bp	c	vrn-B1	vrn-B3	vrn-D1
Calif	1112.44	159.56	b.1	b.1	1	b	a	a	174bp	c	vrn-B1	vrn-B3	vrn-D1
Campari	1132.84	160.63	b.1	b.1	1	b	a	b	174bp	c	vrn-B1	vrn-B3	vrn-D1
Caphorn	1042.27	155.2	b.1	b.1	1	a	a	b	164bp	c	vrn-B1	vrn-B3	vrn-D1
Capo	1035.63	154.84	b.1	b.1	1	b	a	a	196bp	c	vrn-B1	vrn-B3	vrn-D1
Cardos	1084.45	157.73	b.1	b.1	1	b	a	b	164bp	c	vrn-B1	vrn-B3	vrn-D1
Carenius	1137.2	161.06	b.1	b.1	1	b	a	b	174bp	c	vrn-B1	vrn-B3	vrn-D1
Caribou	1100.63	158.61	b.1	b.1	1	b	a	b	174bp	c	vrn-B1	vrn-B3	vrn-D1
Carimulti	1154.3	162.14	b.1	b.1	1	b	a	a	164bp	c	vrn-B1	vrn-B3	vrn-D1
Carisuper	1147.48	161.45	b.1	b.1	1	b	a	a	174bp	c	vrn-B1	vrn-B3	vrn-D1
Cassiopeia	1145.12	161.38	b.1	b.1	1	b	a	b	174bp	c	vrn-B1	vrn-B3	vrn-D1
CCB Ingenio	973	151.08	b.1	b.1	1	a	a	a	174bp	c	vrn-B1	vrn-B3	vrn-D1
Centinel	1019.47	153.85	b.1	b.1	1	b	b	a	192bp	c	vrn-B1	vrn-B3	vrn-D1
Centrum	1110	159.4	b.1	b.1	1	b	a	a	174bp	c	vrn-B1	vrn-B3	vrn-D1
Certo	1117.69	159.78	b.1	b.1	1	b	a	b	174bp	c	vrn-B1	vrn-B3	vrn-D1
Cetus	1102.57	158.66	b.1	b.1	1	b	a	b	164bp	c	vrn-B1	vrn-B3	vrn-D1
Cezanne	987.98	152.33	b.1	b.1	1	a	b	a	174bp	c	vrn-B1	vrn-B3	vrn-D1
Charger	1091.95	158.52	b.1	b.1	1	b	a	b	174bp	c	vrn-B1	vrn-B3	vrn-D1
Chevalier	1073.08	157.08	b.1	b.1	1	b	a	b	164bp	c	vrn-B1	vrn-B3	vrn-D1
Claire	1123.95	160.6	b.1	b.1	1	b	a	b	164bp	c	vrn-B1	vrn-B3	vrn-D1
Clement	1124.06	160.04	b.1	b.1	2	b	a	a	174bp	c	vrn-B1	vrn-B3	vrn-D1
Colonia	1094.4	158.54	b.1	b.1	1	b	b	a	164bp	c	vrn-B1	vrn-B3	vrn-D1
Compliment	1127.27	160.31	b.1	b.1	1	b	a	a	196bp	c	vrn-B1	vrn-B3	vrn-D1
Consort	1125.41	160.14	b.1	b.1	1	b	a	b	164bp	c	vrn-B1	vrn-B3	vrn-D1
Contra	1111.79	159.58	b.1	b.1	1	b	a	b	164bp	c	vrn-B1	vrn-B3	vrn-D1
Contur	1155.51	161.85	b.1	b.1	1	b	a	b	164bp	c	vrn-B1	vrn-B3	vrn-D1
Cordiale	1037.59	154.73	b.1	b.1	1	b	a	b	164bp	c	vrn-B1	vrn-B3	vrn-D1
Cornelius	1008.98	152.84	b.1	b.1	2	b	a	a	174bp	c	vrn-B1	vrn-B3	vrn-D1
Corsaire	1095.84	158.63	b.1	b.1	1	b	a	b	174bp	c	vrn-B1	vrn-B3	vrn-D1
Courtot	1025.9	154.53	b.1	b.1	1	b	b	b	201bp	c	vrn-B1	vrn-B3	vrn-D1
CPBT W130	1127.13	160.2	b.1	b.1	1	b	b	a	174bp	c	vrn-B1	vrn-B3	vrn-D1
Cubus	1068.42	156.58	b.1	b.1	1	b	a	b	196bp	c	vrn-B1	vrn-B3	vrn-D1
Dbdi	988.31	151.91	b.1	b.1	1	a	b	a	192bp	c	vrn-B1	vrn-B3	vrn-D1
Deben	1109.21	159.03	b.1	b.1	1	b	a	b	164bp	c	vrn-B1	vrn-B3	vrn-D1
Dekan	1097.35	158.48	b.1	b.1	1	b	a	b	164bp	c	vrn-B1	vrn-B3	vrn-D1
Deya	998.66	152.38	b.1	b.1	1	a	a	a	192bp	c	vrn-B1	vrn-B3	vrn-D1
Dinosor	1049.74	155.67	b.1	b.1	1	b	a	a	174bp	c	vrn-B1	vrn-B3	vrn-D1
Diplomat	1120.45	160.01	b.1	b.1	1	b	a	a	164bp	c	vrn-B1	vrn-B3	vrn-D1
Discus	1124.79	160.12	b.1	b.1	1	b	a	a	164bp	c	vrn-B1	vrn-B3	vrn-D1
Doka	1014.93	153.43	b.1	b.1	1	a	a	a	192bp	c	vrn-B1	vrn-B3	vrn-D1
Donski-93	1008.08	153.17	b.1	b.1	2	a	a	a	192bp	c	vrn-B1	vrn-B3	vrn-D1
Dragana	928.78	148.22	b.1	b.1	1	a	a	a	174bp	c	vrn-B1	vrn-B3	vrn-D1
Dream	1143.04	161.14	b.1	b.1	1	b	a	a	164bp	c	vrn-B1	vrn-B3	vrn-D1
Drifter	1133.83	160.77	b.1	b.1	1	b	a	a	174bp	c	vrn-B1	vrn-B3	vrn-D1
Duxford	1128.21	160.72	b.1	b.1	1	b	a	b	196bp	c	vrn-B1	vrn-B3	vrn-D1
Edgar	1119.2	159.88	b.1	b.1	1	b	b	a	164bp	c	vrn-B1	vrn-B3	vrn-D1
Einstein	1098.48	158.4	b.1	b.1	1	b	a	b	164bp	c	vrn-B1	vrn-B3	vrn-D1
Ekiz	999.59	152.74	b.1	b.1	1	b	b	a	164bp	c	vrn-B1	vrn-B3	vrn-D1
Element	1018.11	153.4	b.1	b.1	1	b	a	a	174bp	c	vrn-B1	vrn-B3	vrn-D1
Elite Lepeuple	1105.28	159.21	b.1	b.1	1	b	a	a	NA	c	vrn-B1	vrn-B3	vrn-D1
Ellvis	1118.11	159.86	b.1	b.1	1	b	a	a	164bp	c	vrn-B1	vrn-B3	vrn-D1
Enorm	1110.61	159.4	b.1	b.1	1	b	a	b	164bp	c	vrn-B1	vrn-B3	vrn-D1
Epidoc	997.46	152.79	b.1	b.1	1	a	a	b	164bp	c	vrn-B1	vrn-B3	vrn-D1
Equinox	975.84	151.52	b.1	b.1	1	a	a	b	164bp	c	vrn-B1	vrn-B3	vrn-D1
Eriwan	1068.78	156.75	b.1	b.1	1	b	a	a	164bp	c	vrn-B1	vrn-B3	vrn-D1
Erla Kolben	1037.08	154.7	b.1	b.1	1	b	a	a	174bp	c	vrn-B1	vrn-B3	vrn-D1
Esaul	908.77	147	b.1	b.1	2	a	a	a	NA	c	vrn-B1	vrn-B3	vrn-D1
Escorial	1135.87	160.88	b.1	b.1	1	b	a	a	174bp	c	vrn-B1	vrn-B3	vrn-D1
Esket	1066.45	156.53	b.1	b.1	1	b	a	b	196bp	c	vrn-B1	vrn-B3	vrn-D1
Estica	1124.22	160.19	b.1	b.1	1	b	a	a	174bp	c	vrn-B1	vrn-B3	vrn-D1
Etida	994.12	152.79	b.1	b.1	1	a	a	a	192bp	c	vrn-B1	vrn-B3	vrn-D1
Etoile de Choisy	976.99	151.67	b.1	b.1	1	a	a	a	192bp	c	vrn-B1	vrn-B3	vrn-D1
Euclide	996.86	152.44	b.1	b.1	1	a	NA	a	164bp	c	vrn-B1	vrn-B3	vrn-D1
Eurojet	1096.92	158.33	b.1	b.1	1	b	a	a	164bp	c	vrn-B1	vrn-B3	vrn-D1
Event	1106.24	159.24	b.1	b.1	1	b	a	a	174bp	c	vrn-B1	vrn-B3	vrn-D1
Excellenz	1159.77	162.35	b.1	b.1	1	b	b	b	174bp	c	vrn-B1	vrn-B3	vrn-D1
Exotic	967.46	150.63	b.1	b.1	1	a	a	b	174bp	c	vrn-B1	vrn-B3	vrn-D1
Expert	1056.92	155.94	b.1	b.1	1	b	a	b	174bp	c	vrn-B1	vrn-B3	vrn-D1
Extrem	1025.68	153.89	b.1	b.1	1	b	a	a	196bp	c	vrn-B1	vrn-B3	vrn-D1
Fanal	1160.87	162.13	b.1	b.1	1	b	a	a	174bp	c	vrn-B1	vrn-B3	vrn-D1
Farandole	1028.96	154.18	b.1	b.1	1	b	a	a	192bp	c	vrn-B1	vrn-B3	vrn-D1
Fastnet	1134.54	160.89	b.1	b.1	1	b	a	b	174bp	c	vrn-B1	vrn-B3	vrn-D1
Fedor	1114.75	159.6	b.1	b.1	1	b	a	b	174bp	c	vrn-B1	vrn-B3	vrn-D1
Finezja	980.3	151.51	b.1	b.1	2	a	NA	a	174bp	c	vrn-B1	vrn-B3	vrn-D1
Flair	1108.32	159.33	b.1	b.1	1	b	a	a	164bp	c	vrn-B1	vrn-B3	vrn-D1
Flame	1127.02	160.61	b.1	b.1	1	b	a	b	164bp	c	vrn-B1	vrn-B3	vrn-D1
Flamingo	1086.17	157.83	b.1	b.1	1	b	a	a	164bp	c	vrn-B1	vrn-B3	vrn-D1
Florida	1115.1	159.39	b.1	b.1	1	b	a	a	174bp	c	vrn-B1	vrn-B3	vrn-D1
Fregata	1174.46	163.53	b.1	b.1	1	b	a	a	NA	c	vrn-B1	vrn-B3	vrn-D1
Fridolin	1014.74	153.39	b.1	b.1	1	b	a	a	NA	c	vrn-B1	vrn-B3	vrn-D1
Frument	1142.57	161.21	b.1	b.1	1	b	a	b	174bp	c	vrn-B1	vrn-B3	vrn-D1
Garcia	984.34	151.71	b.1	b.1	2	a	a	b	164bp	c	vrn-B1	vrn-B3	vrn-D1
Gatsby	1174.36	163.2	b.1	b.1	1	b	b	a	174bp	c	vrn-B1	vrn-B3	vrn-D1
Gecko	1077.35	157.25	b.1	b.1	2	b	a	b	164bp	c	vrn-B1	vrn-B3	vrn-D1
Genius	1048.04	155.44	b.1	b.1	1	b	a	b	174bp	c	vrn-B1	vrn-B3	vrn-D1
Gladiator	1119.52	159.8	b.1	b.1	1	b	a	b	174bp	c	vrn-B1	vrn-B3	vrn-D1
Glasgow	1064.66	156.61	b.1	b.1	1	b	a	b	164bp	c	vrn-B1	vrn-B3	vrn-D1
Glosa	919.29	147.79	b.1	b.1	1	a	b	a	192bp	c	vrn-B1	vrn-B3	vrn-D1
Götz	1147.36	161.7	b.1	b.1	1	b	a	a	174bp	c	vrn-B1	vrn-B3	vrn-D1
Granada	1092.4	158	b.1	b.1	1	b	a	a	174bp	c	vrn-B1	vrn-B3	vrn-D1
Greif	1089.17	158	b.1	b.1	1	b	a	b	164bp	c	vrn-B1	vrn-B3	vrn-D1
Gulliver	1109.26	159.27	b.1	b.1	1	b	a	b	164bp	c	vrn-B1	vrn-B3	vrn-D1
Habicht	1104.2	158.85	b.1	b.1	1	b	a	b	164bp	c	vrn-B1	vrn-B3	vrn-D1
Haldor	1100.68	158.75	b.1	b.1	1	b	a	a	174bp	c	vrn-B1	vrn-B3	vrn-D1
Hans	981.11	151.43	b.1	b.1	1	a	a	b	164bp	c	vrn-B1	vrn-B3	vrn-D1
Hanseat	1107.33	159.23	b.1	b.1	1	b	a	NA	164bp	c	vrn-B1	vrn-B3	vrn-D1
Haussmann	1102.98	158.68	b.1	b.1	1	b	a	b	164bp	c	vrn-B1	vrn-B3	vrn-D1
Haven	1182.52	164	b.1	b.1	1	b	a	b	174bp	c	vrn-B1	vrn-B3	vrn-D1
Heine VII	1144.69	161.34	b.1	b.1	1	b	a	a	174bp	c	vrn-B1	vrn-B3	vrn-D1
Henrik	1117.67	159.86	b.1	b.1	1	b	a	a	174bp	c	vrn-B1	vrn-B3	vrn-D1
Hereford	1112.62	159.68	b.1	b.1	1	b	a	b	174bp	c	vrn-B1	vrn-B3	vrn-D1
Hereward	1106.71	159.22	b.1	b.1	1	b	a	b	164bp	c	vrn-B1	vrn-B3	vrn-D1
Hermann	1120.21	159.98	b.1	b.1	1	b	NA	NA	174bp	c	vrn-B1	vrn-B3	vrn-D1
Heroldo	1141.6	161.38	b.1	b.1	1	b	a	b	174bp	c	vrn-B1	vrn-B3	vrn-D1
Herzog	1113.72	159.58	b.1	b.1	1	b	a	a	164bp	c	vrn-B1	vrn-B3	vrn-D1
History	1160.28	162.5	b.1	b.1	1	b	a	a	174bp	c	vrn-B1	vrn-B3	vrn-D1
Hobbit	1110.9	159.39	b.1	b.1	1	b	a	b	174bp	c	vrn-B1	vrn-B3	vrn-D1
Holdfast	1152.56	162	b.1	b.1	1	b	a	a	164bp	c	vrn-B1	vrn-B3	vrn-D1
Hourra	1049.51	155.71	b.1	b.1	1	b	a	b	174bp	c	vrn-B1	vrn-B3	vrn-D1
Humber	1089.91	158.18	b.1	b.1	1	b	a	b	174bp	c	vrn-B1	vrn-B3	vrn-D1
Hussar	1100.36	158.49	b.1	b.1	1	b	a	b	174bp	c	vrn-B1	vrn-B3	vrn-D1
Hyperion	1093.66	158.56	b.1	b.1	1	b	a	b	164bp	c	vrn-B1	vrn-B3	vrn-D1
Ibis	1091.56	158.06	b.1	b.1	2	b	a	a	174bp	c	vrn-B1	vrn-B3	vrn-D1
Impression	1093.58	158.28	b.1	b.1	1	b	a	b	164bp	c	vrn-B1	vrn-B3	vrn-D1
Inedit	1035.42	154.69	b.1	b.1	1	b	a	b	164bp	c	vrn-B1	vrn-B3	vrn-D1
Inspiration	1125.53	159.99	b.1	b.1	1	b	a	b	164bp	c	vrn-B1	vrn-B3	vrn-D1
Instinct	1036.68	154.94	b.1	b.1	1	b	a	b	174bp	c	vrn-B1	vrn-B3	vrn-D1
Intense	1150.14	161.92	b.1	b.1	1	b	a	b	174bp	c	vrn-B1	vrn-B3	vrn-D1
Iridium	1041.29	155.12	b.1	b.1	1	b	a	b	164bp	c	vrn-B1	vrn-B3	vrn-D1
Isengrain	1008.86	153.37	b.1	b.1	1	a	b	a	174bp	c	vrn-B1	vrn-B3	vrn-D1
Istabraq	1112.83	159.57	b.1	b.1	1	b	a	b	164bp	c	vrn-B1	vrn-B3	vrn-D1
Izyda	1053.42	155.87	b.1	b.1	1	b	a	a	174bp	c	vrn-B1	vrn-B3	vrn-D1
Jafet	1129.98	160.38	b.1	b.1	1	b	a	b	192bp	c	vrn-B1	vrn-B3	vrn-D1
JB Asano	1048.7	155.56	b.1	b.1	1	b	a	b	164bp	c	vrn-B1	vrn-B3	vrn-D1
Jenga	1114.65	159.63	b.1	b.1	1	b	a	b	164bp	c	vrn-B1	vrn-B3	vrn-D1
Joss Cambier	1125.54	160.22	b.1	b.1	2	b	a	a	174bp	c	vrn-B1	vrn-B3	vrn-D1
Julius	1135.06	160.82	b.1	b.1	1	b	a	b	174bp	c	vrn-B1	vrn-B3	vrn-D1
Kalahari	1062.64	156.58	b.1	b.1	1	b	a	a	164bp	c	vrn-B1	vrn-B3	vrn-D1
Kanzler	1111.28	159.43	b.1	b.1	1	b	a	a	174bp	c	vrn-B1	vrn-B3	vrn-D1
Katia	951.97	149.77	b.1	b.1	1	a	a	a	192bp	c	vrn-B1	vrn-B3	vrn-D1
Kawkas	1046.24	155.42	b.1	b.1	1	a	a	a	192bp	c	vrn-B1	vrn-B3	vrn-D1
Kinaci 97	984.52	151.97	b.1	b.1	1	a	b	a	164bp	c	vrn-B1	vrn-B3	vrn-D1
Kiria (1)	953.01	150.12	b.1	b.1	1	a	NA	a	192bp	c	vrn-B1	vrn-B3	vrn-D1
Kniish 122	979.14	151.34	b.1	b.1	3	a	a	a	192bp	c	vrn-B1	vrn-B3	vrn-D1
Kniish 46	963.01	150.47	b.1	b.1	1	a	a	a	192bp	c	vrn-B1	vrn-B3	vrn-D1
Knirps	1121.01	160.25	b.1	b.1	1	b	a	a	NA	c	vrn-B1	vrn-B3	vrn-D1
Kobiera	1079.91	157.5	b.1	b.1	1	b	a	a	174bp	c	vrn-B1	vrn-B3	vrn-D1
Kobold	1120.38	160.15	b.1	b.1	1	b	a	a	174bp	c	vrn-B1	vrn-B3	vrn-D1
Kobra Plus	1034.2	154.62	b.1	b.1	1	a	a	a	192bp	c	vrn-B1	vrn-B3	vrn-D1
Konsul	1148.5	161.58	b.1	b.1	1	b	a	a	164bp	c	vrn-B1	vrn-B3	vrn-D1
Kontrast	1033.54	154.47	b.1	b.1	1	b	a	a	196bp	c	vrn-B1	vrn-B3	vrn-D1
Konya	971.07	150.77	b.1	b.1	1	a	b	a	164bp	c	vrn-B1	vrn-B3	vrn-D1
Kormoran	1121.42	159.81	b.1	b.1	2	b	a	a	NA	c	vrn-B1	vrn-B3	vrn-D1
Korweta	1117.04	159.69	b.1	b.1	1	b	a	a	174bp	c	vrn-B1	vrn-B3	vrn-D1
Kosack	1196.61	164.57	b.1	b.1	1	b	a	a	174bp	c	vrn-B1	vrn-B3	vrn-D1
Kraka	1119.9	159.87	b.1	b.1	1	b	a	a	174bp	c	vrn-B1	vrn-B3	vrn-D1
Kranich	1107.55	159.09	b.1	b.1	1	b	a	b	164bp	c	vrn-B1	vrn-B3	vrn-D1
Krasnodarskaya 99	973.3	150.86	b.1	b.1	1	a	a	b	192bp	c	vrn-B1	vrn-B3	vrn-D1
Kronjuwel	1236.08	167.2	b.1	b.1	1	b	a	a	164bp	c	vrn-B1	vrn-B3	vrn-D1
KWS Erasmus	1145.37	161.41	b.1	b.1	1	b	a	b	174bp	c	vrn-B1	vrn-B3	vrn-D1
KWS Pius	1098.06	158.67	b.1	b.1	1	b	a	b	164bp	c	vrn-B1	vrn-B3	vrn-D1
Lars	1101.79	158.89	b.1	b.1	1	b	a	b	174bp	c	vrn-B1	vrn-B3	vrn-D1
Lear	1093.01	158.32	b.1	b.1	1	b	a	a	174bp	c	vrn-B1	vrn-B3	vrn-D1
Leda	1130.4	160.53	b.1	b.1	1	b	a	a	174bp	c	vrn-B1	vrn-B3	vrn-D1
Legenda	1083.81	157.54	b.1	b.1	1	b	a	a	192bp	c	vrn-B1	vrn-B3	vrn-D1
Leiffer	1109.31	159.54	b.1	b.1	1	b	b	a	196bp	c	vrn-B1	vrn-B3	vrn-D1
Levis	1055.21	155.86	b.1	b.1	1	b	a	b	174bp	c	vrn-B1	vrn-B3	vrn-D1
Liberta	1020.56	153.71	b.1	b.1	1	a	a	a	192bp	c	vrn-B1	vrn-B3	vrn-D1
Limerick	1103.99	158.77	b.1	b.1	1	b	a	b	174bp	c	vrn-B1	vrn-B3	vrn-D1
Limes	1118.49	160.01	b.1	b.1	1	b	a	b	174bp	c	vrn-B1	vrn-B3	vrn-D1
Litera	922.63	147.9	b.1	b.1	1	a	b	a	192bp	c	vrn-B1	vrn-B3	vrn-D1
Loch 3754 Adl	1130.23	159.99	b.1	b.1	1	b	a	b	174bp	c	vrn-B1	vrn-B3	vrn-D1
Lucius	1148.44	161.92	b.1	b.1	1	b	a	a	174bp	c	vrn-B1	vrn-B3	vrn-D1
Ludwig	1057.81	156.11	b.1	b.1	1	b	a	a	174bp	c	vrn-B1	vrn-B3	vrn-D1
Lynx	1104.3	159.1	b.1	b.1	1	b	a	b	174bp	c	vrn-B1	vrn-B3	vrn-D1
Macro	1106.34	159.37	b.1	b.1	1	b	a	b	174bp	c	vrn-B1	vrn-B3	vrn-D1
Magnus	1098.54	158.71	b.1	b.1	1	b	a	a	174bp	c	vrn-B1	vrn-B3	vrn-D1
Mahndorfer Tempo	1235.49	167.68	b.1	b.1	1	b	a	a	174bp	c	vrn-B1	vrn-B3	vrn-D1
Maksat	951.91	149.88	b.1	b.1	3	a	b	a	192bp	c	vrn-B1	vrn-B3	vrn-D1
Malacca	1100.72	158.44	b.1	b.1	1	NA	NA	NA	164bp	c	vrn-B1	vrn-B3	vrn-D1
Manager	1091.15	158.15	b.1	b.1	1	b	a	b	NA	c	vrn-B1	vrn-B3	vrn-D1
Marco	1162.54	162.62	b.1	b.1	1	b	a	a	174bp	c	vrn-B1	vrn-B3	vrn-D1
Maris Widgeon	1134.93	160.65	b.1	b.1	1	b	a	a	164bp	c	vrn-B1	vrn-B3	vrn-D1
Marksman	1093.14	158.33	b.1	b.1	1	b	a	NA	196bp	c	vrn-B1	vrn-B3	vrn-D1
Marshal	1149	161.71	b.1	b.1	1	b	a	b	174bp	c	vrn-B1	vrn-B3	vrn-D1
Mascot	1058.93	156.36	b.1	b.1	1	b	NA	b	174bp	c	vrn-B1	vrn-B3	vrn-D1
Maxyl	999.73	152.45	b.1	b.1	1	a	a	b	196bp	c	vrn-B1	vrn-B3	vrn-D1
Mega	1117.01	159.79	b.1	b.1	1	b	a	a	174bp	c	vrn-B1	vrn-B3	vrn-D1
Mendel	1032.06	154.4	b.1	b.1	2	b	a	b	164bp	c	vrn-B1	vrn-B3	vrn-D1
Mercato	1027.1	154.35	b.1	b.1	1	a	b	a	174bp	c	vrn-B1	vrn-B3	vrn-D1
Meteor	1091.27	158.21	b.1	b.1	1	b	a	b	164bp	c	vrn-B1	vrn-B3	vrn-D1
Mewa	1077.65	157.21	b.1	b.1	1	b	a	a	192bp	c	vrn-B1	vrn-B3	vrn-D1
Mikon	1062.79	156.42	b.1	b.1	1	b	a	b	164bp	c	vrn-B1	vrn-B3	vrn-D1
Milvus	1140.75	161.29	b.1	b.1	1	b	a	b	174bp	c	vrn-B1	vrn-B3	vrn-D1
Minister	1101.14	159.15	b.1	b.1	1	b	a	a	174bp	c	vrn-B1	vrn-B3	vrn-D1
Miras	1006.1	153.14	b.1	b.1	1	b	a	a	174bp	c	vrn-B1	vrn-B3	vrn-D1
Mironowskaja Jubilejnaja	998.68	152.67	b.1	b.1	1	a	a	a	192bp	c	vrn-B1	vrn-B3	vrn-D1
Monopol	1123.37	160.13	b.1	b.1	1	b	a	a	164bp	c	vrn-B1	vrn-B3	vrn-D1
Monty	1107.39	159.01	b.1	b.1	1	b	a	a	NA	c	vrn-B1	vrn-B3	vrn-D1
Muck	1048.6	155.56	b.1	b.1	1	b	a	b	196bp	c	vrn-B1	vrn-B3	vrn-D1
Mulan	1057.3	156.07	b.1	b.1	1	b	a	a	174bp	c	vrn-B1	vrn-B3	vrn-D1
Multweiss	1074.46	156.98	b.1	b.1	2	b	a	a	174bp	c	vrn-B1	vrn-B3	vrn-D1
Musketeer	1078.54	157.82	b.1	b.1	1	b	a	b	196bp	c	vrn-B1	vrn-B3	vrn-D1
Muza	1029.23	154.28	b.1	b.1	1	a	a	a	164bp	c	vrn-B1	vrn-B3	vrn-D1
MV Laura	984.63	151.81	b.1	b.1	1	a	a	b	174bp	c	vrn-B1	vrn-B3	vrn-D1
Mv Lucia	1017.85	153.66	b.1	b.1	1	b	b	a	192bp	c	vrn-B1	vrn-B3	vrn-D1
Mv Zelma	1063.76	156.29	b.1	b.1	1	b	b	a	201bp	c	vrn-B1	vrn-B3	vrn-D1
Mv-Beres (1)	1002.06	152.85	b.1	b.1	1	b	b	a	192bp	c	vrn-B1	vrn-B3	vrn-D1
MV-Taltos	996.91	152.44	b.1	b.1	1	b	b	a	192bp	c	vrn-B1	vrn-B3	vrn-D1
MV-Vekni	1025.24	153.99	b.1	b.1	1	a	b	a	192bp	c	vrn-B1	vrn-B3	vrn-D1
Nadobna	1035.25	154.54	b.1	b.1	1	b	a	a	174bp	c	vrn-B1	vrn-B3	vrn-D1
Naridana	1025.8	154.25	b.1	b.1	NA	a	a	a	192bp	c	vrn-B1	vrn-B3	vrn-D1
Naturastar	1106.18	159.17	b.1	b.1	1	b	a	a	174bp	c	vrn-B1	vrn-B3	vrn-D1
Nautica	1103.06	158.78	b.1	b.1	1	b	a	a	174bp	c	vrn-B1	vrn-B3	vrn-D1
Naxos	975.65	151.5	b.1	b.1	1	b	a	a	164bp	c	vrn-B1	vrn-B3	vrn-D1
Nimbus	1080.62	157.63	b.1	b.1	2	b	a	a	174bp	c	vrn-B1	vrn-B3	vrn-D1
Novo Zvesda	969.32	150.98	b.1	b.1	1	a	b	a	192bp	c	vrn-B1	vrn-B3	vrn-D1
Nutka	1109.48	159.31	b.1	b.1	1	b	a	a	196bp	c	vrn-B1	vrn-B3	vrn-D1
Oakley	1124.73	160.14	b.1	b.1	1	b	b	a	174bp	c	vrn-B1	vrn-B3	vrn-D1
Obelisk	1118.4	159.87	b.1	b.1	1	b	a	a	174bp	c	vrn-B1	vrn-B3	vrn-D1
Oberst	1133.96	160.8	b.1	b.1	1	b	a	a	174bp	c	vrn-B1	vrn-B3	vrn-D1
Octet	982.24	151.58	b.1	b.1	1	a	a	b	174bp	c	vrn-B1	vrn-B3	vrn-D1
Okapi	1126.3	160.39	b.1	b.1	1	b	a	a	164bp	c	vrn-B1	vrn-B3	vrn-D1
Olivin	1153.3	162.03	b.1	b.1	1	b	a	a	164bp	c	vrn-B1	vrn-B3	vrn-D1
Opus	1135.36	160.75	b.1	b.1	1	b	a	b	164bp	c	vrn-B1	vrn-B3	vrn-D1
Orestis	1108.89	159.15	b.1	b.1	1	b	a	a	174bp	c	vrn-B1	vrn-B3	vrn-D1
Orlando	1121.86	160.18	b.1	b.1	NA	b	a	a	196bp	c	vrn-B1	vrn-B3	vrn-D1
Orvantis	1044.9	155.23	b.1	b.1	1	a	a	b	174bp	c	vrn-B1	vrn-B3	vrn-D1
Ostka Strzelecka	1105.82	159.04	b.1	b.1	2	b	a	a	174bp	c	vrn-B1	vrn-B3	vrn-D1
Paladain	1055.01	156.11	b.1	b.1	1	b	a	b	164bp	c	vrn-B1	vrn-B3	vrn-D1
Palpich	949.86	149.58	b.1	b.1	1	a	a	a	192bp	c	vrn-B1	vrn-B3	vrn-D1
Palur	1115.71	159.77	b.1	b.1	1	b	a	a	196bp	c	vrn-B1	vrn-B3	vrn-D1
Pamier	1101.68	158.64	b.1	b.1	1	b	a	b	164bp	c	vrn-B1	vrn-B3	vrn-D1
Pannonia	947.44	149.44	b.1	b.1	1	a	a	b	192bp	c	vrn-B1	vrn-B3	vrn-D1
Pantus	1069.53	156.86	b.1	b.1	1	b	a	a	164bp	c	vrn-B1	vrn-B3	vrn-D1
Parador	1036.72	154.72	b.1	b.1	2	b	a	b	174bp	c	vrn-B1	vrn-B3	vrn-D1
Paragon	1123.46	160.12	b.1	b.1	1	b	a	a	196bp	c	vrn-B1	vrn-B3	vrn-D1
Paroli	1095.59	158.18	b.1	b.1	1	b	a	b	174bp	c	vrn-B1	vrn-B3	vrn-D1
Pegassos	1096.2	158.46	b.1	b.1	1	b	a	a	164bp	c	vrn-B1	vrn-B3	vrn-D1
Perlo	1038.39	154.9	b.1	b.1	1	b	a	a	192bp	c	vrn-B1	vrn-B3	vrn-D1
Petr	1020.62	154.06	b.1	b.1	1	a	b	a	164bp	c	vrn-B1	vrn-B3	vrn-D1
Petrus	1119.82	160.06	b.1	b.1	1	b	a	a	164bp	c	vrn-B1	vrn-B3	vrn-D1
Phillip	1075.29	157.24	b.1	b.1	1	b	a	b	196bp	c	vrn-B1	vrn-B3	vrn-D1
Piko	1136.67	161.02	b.1	b.1	1	b	a	a	174bp	c	vrn-B1	vrn-B3	vrn-D1
Portland	1123.26	160.29	b.1	b.1	1	b	a	b	164bp	c	vrn-B1	vrn-B3	vrn-D1
Potenzial	1099.21	158.77	b.1	b.1	1	b	a	b	164bp	c	vrn-B1	vrn-B3	vrn-D1
Premio	1042.02	155.08	b.1	b.1	1	a	b	a	174bp	c	vrn-B1	vrn-B3	vrn-D1
Previa	1096.75	158.76	b.1	b.1	1	b	a	a	164bp	c	vrn-B1	vrn-B3	vrn-D1
Prinz	1133.11	160.79	b.1	b.1	1	b	a	b	174bp	c	vrn-B1	vrn-B3	vrn-D1
Privileg	1120.44	160.09	b.1	b.1	1	b	a	b	164bp	c	vrn-B1	vrn-B3	vrn-D1
Profilus	1085.43	157.68	b.1	b.1	1	b	a	b	164bp	c	vrn-B1	vrn-B3	vrn-D1
Progress	1135.53	160.88	b.1	b.1	1	b	a	a	164bp	c	vrn-B1	vrn-B3	vrn-D1
Quebon	1040.16	154.68	b.1	b.1	1	b	a	b	174bp	c	vrn-B1	vrn-B3	vrn-D1
Quekoa Inia	1029.43	154.35	b.1	b.1	1	a	b	a	174bp	c	vrn-B1	vrn-B3	vrn-D1
Rabe	1158.86	162.1	b.1	b.1	1	b	a	a	164bp	c	vrn-B1	vrn-B3	vrn-D1
Rainer	1039.22	154.74	b.1	b.1	1	b	a	a	174bp	c	vrn-B1	vrn-B3	vrn-D1
Ramiro	1008.12	153.48	b.1	b.1	1	b	a	a	192bp	c	vrn-B1	vrn-B3	vrn-D1
Recital	956.23	150.15	b.1	b.1	2	a	b	a	174bp	c	vrn-B1	vrn-B3	vrn-D1
Rektor	1097.42	158.29	b.1	b.1	1	b	a	a	174bp	c	vrn-B1	vrn-B3	vrn-D1
Renan	1036.57	154.64	b.1	b.1	1	b	b	a	192bp	c	vrn-B1	vrn-B3	vrn-D1
Rialto	1070.3	156.86	b.1	b.1	1	b	a	b	164bp	c	vrn-B1	vrn-B3	vrn-D1
Riband	1107.17	159.4	b.1	b.1	1	b	a	b	174bp	c	vrn-B1	vrn-B3	vrn-D1
Richepain	1042.85	155.42	b.1	b.1	1	b	a	b	164bp	c	vrn-B1	vrn-B3	vrn-D1
Rimpaus Braun	1149.4	161.91	b.1	b.1	1	b	a	a	174bp	c	vrn-B1	vrn-B3	vrn-D1
Ritmo	1140.6	161.09	b.1	b.1	1	b	a	b	174bp	c	vrn-B1	vrn-B3	vrn-D1
Robigus	1141.01	161.27	b.1	b.1	1	b	b	a	174bp	c	vrn-B1	vrn-B3	vrn-D1
Rosario	1112.02	159.5	b.1	b.1	1	b	a	b	174bp	c	vrn-B1	vrn-B3	vrn-D1
Rubens	1003.4	152.53	b.1	b.1	3	b	a	b	174bp	c	vrn-B1	vrn-B3	vrn-D1
Russa	810.19	140.59	b.1	b.1	1	NA	a	a	164bp	c	vrn-B1	vrn-B3	vrn-D1
Rywalka	1124.73	160.15	b.1	b.1	1	b	a	a	164bp	c	vrn-B1	vrn-B3	vrn-D1
Samurai	1119.67	160.04	b.1	b.1	1	b	a	b	174bp	c	vrn-B1	vrn-B3	vrn-D1
Sankara	1058.77	156.25	b.1	b.1	3	b	a	b	174bp	c	vrn-B1	vrn-B3	vrn-D1
Saturn	1108.53	159.29	b.1	b.1	1	b	a	a	164bp	c	vrn-B1	vrn-B3	vrn-D1
Satyna	1072.07	157.03	b.1	b.1	1	NA	a	a	NA	c	vrn-B1	vrn-B3	vrn-D1
Savannah	1117.09	159.65	b.1	b.1	1	b	a	b	174bp	c	vrn-B1	vrn-B3	vrn-D1
Schamane	1101.5	158.63	b.1	b.1	1	b	a	b	174bp	c	vrn-B1	vrn-B3	vrn-D1
Schweigers Taca	1061.18	156.21	b.1	b.1	1	b	a	a	174bp	c	vrn-B1	vrn-B3	vrn-D1
Selyanka	989.07	152.11	b.1	b.1	1	a	a	a	192bp	c	vrn-B1	vrn-B3	vrn-D1
Semper	1091.01	158.28	b.1	b.1	1	b	a	a	174bp	c	vrn-B1	vrn-B3	vrn-D1
Senat	1178.78	163.63	b.1	b.1	1	b	a	b	174bp	c	vrn-B1	vrn-B3	vrn-D1
Seri	981.69	151.95	b.1	b.1	1	a	b	a	164bp	c	vrn-B1	vrn-B3	vrn-D1
Severin	1180.47	163.53	b.1	b.1	1	b	a	a	164bp	c	vrn-B1	vrn-B3	vrn-D1
Seyrac	1133.9	160.72	b.1	b.1	1	b	a	b	174bp	c	vrn-B1	vrn-B3	vrn-D1
Simonida	913.33	147.4	b.1	b.1	1	a	a	a	192bp	c	vrn-B1	vrn-B3	vrn-D1
Skalmeje	1106.76	158.82	b.1	b.1	1	b	a	b	164bp	c	vrn-B1	vrn-B3	vrn-D1
Skater	1089.98	157.99	b.1	b.1	1	b	a	a	174bp	c	vrn-B1	vrn-B3	vrn-D1
Slejpner	1142.01	161.11	b.1	b.1	1	b	a	b	174bp	c	vrn-B1	vrn-B3	vrn-D1
Smaragd	1109.26	159.28	b.1	b.1	1	b	a	b	174bp	c	vrn-B1	vrn-B3	vrn-D1
Smuga	1014.62	153.41	b.1	b.1	1	b	a	a	NA	c	vrn-B1	vrn-B3	vrn-D1
Smuggler	1110.06	159.2	b.1	b.1	1	b	a	b	174bp	c	vrn-B1	vrn-B3	vrn-D1
Sobi	1074.12	157.17	b.1	b.1	1	b	a	a	174bp	c	vrn-B1	vrn-B3	vrn-D1
Soissons	996.12	152.54	b.1	b.1	1	a	b	a	174bp	c	vrn-B1	vrn-B3	vrn-D1
Solist	1118.51	159.83	b.1	b.1	1	b	a	b	174bp	c	vrn-B1	vrn-B3	vrn-D1
Solitär	1151.76	161.72	b.1	b.1	1	b	a	a	174bp	c	vrn-B1	vrn-B3	vrn-D1
Solstice	1093.93	158.48	b.1	b.1	1	b	a	b	174bp	c	vrn-B1	vrn-B3	vrn-D1
Sophytra	1098.07	158.66	b.1	b.1	1	b	a	b	174bp	c	vrn-B1	vrn-B3	vrn-D1
Sorbas	1153.77	161.87	b.1	b.1	1	b	a	a	164bp	c	vrn-B1	vrn-B3	vrn-D1
Sperber	1080.65	157.75	b.1	b.1	2	b	a	a	164bp	c	vrn-B1	vrn-B3	vrn-D1
Stamm 101	1059.67	156.1	b.1	b.1	1	b	a	a	174bp	c	vrn-B1	vrn-B3	vrn-D1
Starke II	1199.99	164.9	b.1	b.1	1	b	a	a	174bp	c	vrn-B1	vrn-B3	vrn-D1
Starshina	946.62	149.41	b.1	b.1	1	a	b	a	192bp	c	vrn-B1	vrn-B3	vrn-D1
Stava	1237.53	167.72	b.1	b.1	1	b	a	a	174bp	c	vrn-B1	vrn-B3	vrn-D1
Steadfast	1220.07	166.37	b.1	b.1	1	b	a	a	174bp	c	vrn-B1	vrn-B3	vrn-D1
Stetanus	1022.8	153.91	b.1	b.1	1	b	a	a	196bp	c	vrn-B1	vrn-B3	vrn-D1
Streletz	974.13	151.14	b.1	b.1	1	a	b	a	192bp	c	vrn-B1	vrn-B3	vrn-D1
Sukces	1164.2	162.41	b.1	b.1	1	b	a	a	196bp	c	vrn-B1	vrn-B3	vrn-D1
Sultan	1029.29	154.33	b.1	b.1	1	b	b	a	192bp	c	vrn-B1	vrn-B3	vrn-D1
Svale	1200.62	165	b.1	b.1	1	b	a	a	174bp	c	vrn-B1	vrn-B3	vrn-D1
Symbol	1162.62	162.31	b.1	b.1	1	b	a	b	174bp	c	vrn-B1	vrn-B3	vrn-D1
Tabasco	1160.97	162.35	b.1	b.1	1	b	a	b	174bp	c	vrn-B1	vrn-B3	vrn-D1
Tabor	1113.95	159.62	b.1	b.1	1	b	a	a	174bp	c	vrn-B1	vrn-B3	vrn-D1
Tadorna	1099.61	159.05	b.1	b.1	1	b	a	a	174bp	c	vrn-B1	vrn-B3	vrn-D1
Tambor	1148.34	161.77	b.1	b.1	1	b	a	b	174bp	c	vrn-B1	vrn-B3	vrn-D1
Taras	1117.78	159.75	b.1	b.1	1	b	a	a	NA	c	vrn-B1	vrn-B3	vrn-D1
Tarso	1092.47	157.95	b.1	b.1	1	b	a	b	174bp	c	vrn-B1	vrn-B3	vrn-D1
Terrier	1116.9	159.79	b.1	b.1	1	b	a	a	164bp	c	vrn-B1	vrn-B3	vrn-D1
Tiger	1075.29	157.28	b.1	b.1	1	b	a	a	174bp	c	vrn-B1	vrn-B3	vrn-D1
Timber	1085.89	157.77	b.1	b.1	1	b	a	b	174bp	c	vrn-B1	vrn-B3	vrn-D1
Tobak	1112.57	159.54	b.1	b.1	1	b	b	a	174bp	c	vrn-B1	vrn-B3	vrn-D1
Tommi	1106.73	158.85	b.1	b.1	1	b	a	b	164bp	c	vrn-B1	vrn-B3	vrn-D1
Tonacja	1118.75	159.58	b.1	b.1	1	b	a	a	196bp	c	vrn-B1	vrn-B3	vrn-D1
Topfit	1141.4	161.21	b.1	b.1	1	b	a	a	NA	c	vrn-B1	vrn-B3	vrn-D1
Toras	1085.89	157.78	b.1	b.1	1	b	a	b	196bp	c	vrn-B1	vrn-B3	vrn-D1
Torkil	1136.16	160.82	b.1	b.1	1	b	a	b	174bp	c	vrn-B1	vrn-B3	vrn-D1
Toronto	1106.08	159.33	b.1	b.1	1	b	a	a	174bp	c	vrn-B1	vrn-B3	vrn-D1
Tower	1118.41	159.95	b.1	b.1	1	b	a	a	174bp	c	vrn-B1	vrn-B3	vrn-D1
Transit	1100.12	158.71	b.1	b.1	1	b	a	a	174bp	c	vrn-B1	vrn-B3	vrn-D1
Travix	1106.35	159.17	b.1	b.1	1	b	a	b	174bp	c	vrn-B1	vrn-B3	vrn-D1
Tremie	1044.24	155.2	b.1	b.1	2	b	a	b	164bp	c	vrn-B1	vrn-B3	vrn-D1
Trintella	1160.47	162.41	b.1	b.1	1	b	a	b	174bp	c	vrn-B1	vrn-B3	vrn-D1
Tschermaks Weisser Begrannter	1047.98	155.48	b.1	b.1	1	b	a	a	174bp	c	vrn-B1	vrn-B3	vrn-D1
Tuareg	1136.17	160.74	b.1	b.1	1	b	a	b	164bp	c	vrn-B1	vrn-B3	vrn-D1
Tuerkis	1117.67	159.85	b.1	b.1	1	b	NA	a	174bp	c	vrn-B1	vrn-B3	vrn-D1
Tukan	1075.31	157.06	b.1	b.1	1	b	a	b	164bp	c	vrn-B1	vrn-B3	vrn-D1
Tulsa	1132.77	160.44	b.1	b.1	1	b	b	a	174bp	c	vrn-B1	vrn-B3	vrn-D1
Türkis	1127.78	160.6	b.1	b.1	1	b	a	b	174bp	c	vrn-B1	vrn-B3	vrn-D1
Tuscan	1094.15	158.16	b.1	b.1	1	b	a	b	174bp	c	vrn-B1	vrn-B3	vrn-D1
Urban	1007.37	153.21	b.1	b.1	1	a	a	a	NA	c	vrn-B1	vrn-B3	vrn-D1
Valentina	993.28	152.41	b.1	b.1	3	a	b	a	192bp	c	vrn-B1	vrn-B3	vrn-D1
Velocity	1148.33	161.41	b.1	b.1	1	b	a	b	174bp	c	vrn-B1	vrn-B3	vrn-D1
Versailles	1102.64	158.83	b.1	b.1	1	b	a	b	174bp	c	vrn-B1	vrn-B3	vrn-D1
Vilmorin 27	1118.86	159.89	b.1	b.1	1	b	a	a	174bp	c	vrn-B1	vrn-B3	vrn-D1
Virgo	1168.84	162.99	b.1	b.1	1	b	a	a	174bp	c	vrn-B1	vrn-B3	vrn-D1
Viscount	1128.55	160.49	b.1	b.1	1	b	a	b	174bp	c	vrn-B1	vrn-B3	vrn-D1
Vitus	1127.03	160.44	b.1	b.1	1	b	a	a	174bp	c	vrn-B1	vrn-B3	vrn-D1
Vivant	1139.48	160.92	b.1	b.1	1	b	a	b	174bp	c	vrn-B1	vrn-B3	vrn-D1
Vojvodina	949.99	149.64	b.1	b.1	1	a	a	a	192bp	c	vrn-B1	vrn-B3	vrn-D1
Vuka	1180.05	163.35	b.1	b.1	1	b	a	a	174bp	c	vrn-B1	vrn-B3	vrn-D1
Welford	1129.81	160.44	b.1	b.1	1	b	a	b	174bp	c	vrn-B1	vrn-B3	vrn-D1
Werla	1154.83	162.02	b.1	b.1	1	b	a	a	NA	c	vrn-B1	vrn-B3	vrn-D1
Winnetou	1097.91	158.74	b.1	b.1	1	b	a	a	174bp	c	vrn-B1	vrn-B3	vrn-D1
Wydma	1108.14	159.31	b.1	b.1	1	b	a	a	174bp	c	vrn-B1	vrn-B3	vrn-D1
Xenos	991.88	152.2	b.1	b.1	1	b	a	a	164bp	c	vrn-B1	vrn-B3	vrn-D1
Xi19	1098.65	158.93	b.1	b.1	1	b	a	b	196bp	c	vrn-B1	vrn-B3	vrn-D1
Zanatan	1130.5	160.81	b.1	b.1	1	b	b	a	174bp	c	vrn-B1	vrn-B3	vrn-D1
Zawisza	1119.19	159.84	b.1	b.1	1	b	a	a	174bp	c	vrn-B1	vrn-B3	vrn-D1
Zebedee	1121.53	160.1	b.1	b.1	1	b	a	b	164bp	c	vrn-B1	vrn-B3	vrn-D1
Zentos	1122.23	160.05	b.1	b.1	1	b	a	a	196bp	c	vrn-B1	vrn-B3	vrn-D1
Znakhidka	891.06	145.9	b.1	b.1	1	a	a	b	192bp	c	vrn-B1	vrn-B3	vrn-D1
Zvezdana	937.17	148.89	b.1	b.1	1	a	b	a	192bp	c	vrn-B1	vrn-B3	vrn-D1
Zyta	1087.64	157.78	b.1	b.1	1	b	a	a	196bp	c	vrn-B1	vrn-B3	vrn-D1
